# Supplementary material for: Benchmarking UMI-based single-cell RNA-seq preprocessing workflows
Source: Genome Biol. 2021 Dec 14;22:339. doi: 10.1186/s13059-021-02552-3 (PMC8672463; doi:10.1186/s13059-021-02552-3)
Supplement: Supplementary file 1 — Additional file 1 Table S1: Summary of the scRNA-seq preprocessing workflows compared. [file 13059_2021_2552_MOESM1_ESM.xlsx]

## Sheet: Table_S1
Preprocessing Method	Platform	UMI deduplication	mapping tools	CB detection	cell-level QC	multimapping handling	reference	datasets applied to in our study	version
Cell Ranger	10X Chromium	base quality, Hamming distance	STAR	base quality, Hamming distance, highest posterior probability that exceeds threshold	cutoff based on percentile of UMI counts, backfround model	keeps most supporting reads	doi: 10.1038/ncomms14049 (2017)	All 10x datasets	v6.0.0
Optimus	10X Chromium	UMI-tools	STAR	base quality, Levenshtein edit distance	emptyDrops, several metrics in sctools	discard	https://github.com/HumanCellAtlas/skylab/tree/master/pipelines/optimus	Lung tissue datasets	v4.3.2
dropSeqPipe	droplet-based	Hamming distance	STAR	Hamming distance		discard	https://github.com/Hoohm/dropSeqPipe	All 10x datasets	v0.4.1
salmon alevin	droplet-based, plate-based	parsimonious UMI graphs	salmon (here, full selective alignment, directly to the target transcriptome and genome)	find "knee" of cumulative distribution of CB frequencies, edit distance	naïve Bayes classifier	divide, PUG resolution algorithm	doi: 10.1186/s13059-019-1670-y	All 10x datasets	v1.5.2
salmon alevin-fry	droplet-based, (plate-based)	cr-like and cr-like-em	salmon (here, pseudoalignment to splici index)	https://alevin-fry.readthedocs.io/en/latest/generate_permit_list.html		based on UMI resolution strategy, discard or a gene-level equivalence class is formed	doi: https://doi.org/10.1101/2021.06.29.450377	All 10x datasets	salmon v1.5.1, alevin-fry v0.4.0
scPipe	droplet-based, plate-based, non-UMI-based	Hamming distance	Rsubread (default)	plate-based: Hamming distance. Droplet-based: enriched barcodes, edit distance	multivariate method (Gaussian mixture model)	similar strategy to featureCounts	doi :10.1371/journal.pcbi.1006361	All plate-based and 10x datasets	v1.12.0
zUMIs	droplet-based, plate-based, non-UMI-based	base quality, Hamming distance (optional)	STAR (default)	base quality, Hamming distance, cumulative distribution of CB	multivariate method (kth normal distribution)	featureCounts	doi :10.1093/gigascience/giy059	All plate-based and 10x datasets	v2.5.5 for plate-based datasets, v2.9.7 for 10x datasets
kallisto bustools	droplet-based, plate-based	naïve collapsing	kallisto	Hamming distance		discard.	doi: 10.1101/673285	All plate-based and 10x datasets	kallisto v0.46.0, bustools v0.39.3
celseq2	CEL-Seq2	base quality	Bowtie2	base quality		modified htseq-count	doi: 10.1016/j.celrep.2012.08.003	All plate-based datasets	v0.5.3.3
scruff	plate-based	base quality, Hamming distance	Rsubread	base quality, ﻿Hamming distance		featureCounts,the union counting mode of SummarizeOverlaps	doi: 10.1186/s12859-019-2797-2	All plate-based datasets	v1.4.2
# CB detection methods were applied with an allow list provided if available as an option.				# data sets in light orange mean that the preprocessig method did not work well with them.
# dropSeqPipe is unpublished, so we are unsure about the exact strategies it applies.
