# Supplementary material for: Benchmarking UMI-based single-cell RNA-seq preprocessing workflows
Source: Genome Biol. 2021 Dec 14;22:339. doi: 10.1186/s13059-021-02552-3 (PMC8672463; doi:10.1186/s13059-021-02552-3)
Supplement: Supplementary file 2 — Additional file 2 Information of experimental designs, GEO accession numbers, data structure, biological noise levels, and expected number of cells and number of clusters are provided. [file 13059_2021_2552_MOESM2_ESM.xlsx]

## Sheet: Table_S2
Dataset name	Design name	Experimental design	Protocol	GEO number	GSM accession	Reference data structure	Biological noise level	Expected number of cells	Expected number of clusters
plate_RNAmix	RNAmix	mixture of RNA extracted from bulk population	CEL-seq2	GSE118767	GSM3305230		Medium	340	7
plate_3cellline	Cell lines	single cells from the mixture of three cell lines	CEL-seq2	GSE118767	GSM3336845		Low	274	3
plate_5celline1	Cell lines	single cells from the mixture of five cell lines	CEL-seq2	GSE118767	GSM3618022		Low	297	5
plate_5celline2	Cell lines	single cells from the mixture of five cell lines	CEL-seq2	GSE118767	GSM3618023		Low	307	5
plate_5celline3	Cell lines	single cells from the mixture of five cell lines	CEL-seq2	GSE118767	GSM3618024		Medium	305	5
10xv2_3celline	Cell lines	single cells from the mixture of three cell lines	10X Chromium (v2 chemistry)	GSE111108	GSM3022245		Medium	902	3
10xv2_5cellline	Cell lines	single cells from the mixture of five cell lines	10X Chromium (v2 chemistry)	GSE126906	GSM3618014		Medium	3918	5
10xv3_5celline	Cell lines	single cells from the mixture of five cell lines	10X Chromium (v3 chemistry)	GSE154870	GSM4681742		Medium	1557	5
10xv2_lungtissue1	Lung tissue	mouse lung tissue sample	10X Chromium (v2 chemistry)	GSE109774	GSM3040906		High	621	13
10xv2_lungtissue2	Lung tissue	mouse lung tissue sample	10X Chromium (v2 chemistry)	GSE109774	GSM3040907		High	1520	13
10xv3_pbmc5k	PBMC	10k Peripheral blood mononuclear cells (PBMCs) from a healthy human donor (v3 chemistry)	10X Chromium (v3 chemistry)	Not available. Downloaded from (https://support.10xgenomics.com/single-cell-gene-expression/datasets/3.0.2/5k_pbmc_v3)			High	4242	8
10xv3_pbmc10k	PBMC	10k Peripheral blood mononuclear cells (PBMCs) from a healthy human donor (v3 chemistry)	10X Chromium (v3 chemistry)	Not available. Downloaded from (https://support.10xgenomics.com/single-cell-gene-expression/datasets/3.0.0/pbmc_10k_v3)			High	10132	10
