# Supplementary material for: Benchmarking UMI-based single-cell RNA-seq preprocessing workflows
Source: Genome Biol. 2021 Dec 14;22:339. doi: 10.1186/s13059-021-02552-3 (PMC8672463; doi:10.1186/s13059-021-02552-3)
Supplement: Supplementary file 4 — Additional file 4 Table S3: Summary of the advantages and limitations of the preprocessing workflows evaluated. [file 13059_2021_2552_MOESM4_ESM.xlsx]

## Sheet: Table_S4
Preprocessing Method	Advantages	Limitations
Cell Ranger	Good scalability; Default strategy of removing genes with high uncertainty using a curated reference; Reliable performance based on clustering results.	Slow speed, and more memory usage; limited to 10X Chromium.
alevin	High speed.	More cells detected using emptyDrops on tissue data (issue on cells with low gene content); Fewer reads assigned to pseudogenes; More biological noise in pseudogenes.
alevin fry	Fastest speed; Reliable performance based on clustering results.	Fewer reads assigned to pseudogenes; More biological noise in pseudogenes, and lowly expressed genes.
dropSeqPipe		Fewer reads assigned to pseudogenes; Slow speed.
scPipe	Capable of analyzing raw data from multi-platforms.	More reads assigned to pseudogenes; More biological noise in lowly expressed genes on lung tissue and PBMC datasets.
zUMIs	Capable of analyzing raw data from multi-platforms; Can make use of intron counts; High sensitivity; Interactive user interface (shiny app).	Runs slowly on 10xv3 datasets at the barcode binning step; Relatively lower correlations of raw counts compared to other workflows; More biological noise in lowly expressed genes on cell line datasets.
Optimus	Interactive user interface (Terra cloud).	Running datasets with more than 1,500 cells required increased cloud resource quotas and > 2 days to get a result.
kallito bustools	Fastest speed.	CB-UMI pair assignment issue (v0.39.3); Fewer reads assigned to pseudogenes; More genes yielding lower counts; More biological noise in lowly expressed genes on lung tissue data.
scruff	Reliable performance on RNAmix dataset based on clustering results.	Slow speed.
celseq2	Higher sensitivity; Reliable performance on RNAmix dataset based on clustering results.
