# Supplementary material for: Benchmarking UMI-based single-cell RNA-seq preprocessing workflows
Source: Genome Biol. 2021 Dec 14;22:339. doi: 10.1186/s13059-021-02552-3 (PMC8672463; doi:10.1186/s13059-021-02552-3)
Supplement: Supplementary file 5 — Additional file 5 Table S4: Summary of quality control thresholds across datasets and preprocessing workflows. [file 13059_2021_2552_MOESM5_ESM.xlsx]

## Sheet: Table_S3
Dataset	Preprocessing method	total_max	total_min	detect_max	detect_min	mt_max	mt_min
10xv2_3cellline	alevin	5.45508	4.60472	4.04918	3.82672	6.91575	0.523347
10xv2_3cellline	alevin-fry	5.3282	4.57103	4.00385	3.77648	7.38143	0.515915
10xv2_3cellline	Cell Ranger	5.3556	4.58387	3.99664	3.78376	5.69944	0.366694
10xv2_3cellline	dropSeqPipe	5.41319	4.64006	4.02169	3.79211	6.99942	0.547605
10xv2_3cellline	kallisto bustools	5.23025	4.52587	4.02222	3.79602	8.21489	0.562268
10xv2_3cellline	scPipe	5.51886	4.73446	4.08314	3.85673	6.14816	0.463166
10xv2_3cellline	zUMIs	5.48515	4.61692	4.12238	3.89443	6.31144	0.540104
10xv2_5cellline	alevin	4.99843	3.6169	3.9094	3.24871	11.9515	0.033896
10xv2_5cellline	alevin-fry	4.92677	3.7113	3.86392	3.27277	12.7889	0.0447427
10xv2_5cellline	Cell Ranger	4.95407	3.69784	3.861	3.25164	10.3503	0.0135181
10xv2_5cellline	dropSeqPipe	4.96563	3.62808	3.87489	3.22298	12.8596	0.0385119
10xv2_5cellline	kallisto bustools	4.88663	3.65639	3.87506	3.26364	13.4652	0.0538575
10xv2_5cellline	scPipe	5.01587	3.7623	3.92065	3.32035	11.8758	0.145427
10xv2_5cellline	zUMIs	5.00834	3.69452	3.98811	3.36903	11.6103	0.0500214
10xv2_lungtissue1	alevin	4.49041	3.12937	3.86231	2.74273	3.96004	0.084507
10xv2_lungtissue1	alevin-fry	4.62566	3.273	3.84248	2.81558	2.26316	0.00893895
10xv2_lungtissue1	Cell Ranger	4.50342	3.1345	3.8418	2.82478	4.94615	0.0493401
10xv2_lungtissue1	dropSeqPipe	4.50531	3.13609	3.87737	2.85612	1.96858	0.108946
10xv2_lungtissue1	kallisto bustools	4.55671	3.1959	3.85169	2.84323	2.20751	0.0116713
10xv2_lungtissue1	Optimus	4.56216	3.20249	3.91572	2.92686	1.71812	0.116516
10xv2_lungtissue1	scPipe	4.89126	3.61606	3.96047	3.07482	2.04464	0.0398753
10xv2_lungtissue1	zUMIs	4.77765	3.43616	4.03575	3.1758	1.57983	0.059968
10xv2_lungtissue2	alevin	4.67469	3.16197	3.83181	2.80277	3.70908	0.0708215
10xv2_lungtissue2	alevin-fry	4.87574	3.22686	3.80079	2.73239	2.23601	0
10xv2_lungtissue2	Cell Ranger	4.68257	3.17406	3.80325	2.75205	5.00388	0.0558659
10xv2_lungtissue2	dropSeqPipe	4.68905	3.15746	3.84317	2.76343	1.95319	0
10xv2_lungtissue2	kallisto bustools	4.81578	3.18526	3.8177	2.74663	2.16949	0
10xv2_lungtissue2	Optimus	4.75475	3.22427	3.87904	2.86273	1.69128	0
10xv2_lungtissue2	scPipe	5.08187	3.56667	3.92366	3.01536	1.75932	0.0291673
10xv2_lungtissue2	zUMIs	4.92176	3.40535	3.98471	3.1038	1.40557	0.0483676
10xv3_5cellline	alevin	5.49828	4.60452	4.15327	3.85637	24.8964	2.16889
10xv3_5cellline	alevin-fry	5.47757	4.83723	4.13577	3.83727	25.3599	2.28396
10xv3_5cellline	Cell Ranger	5.49446	4.82856	4.1177	3.82588	20.3496	0.440496
10xv3_5cellline	dropSeqPipe	5.44604	4.49062	4.1285	3.76664	26.5934	1.71843
10xv3_5cellline	kallisto bustools	5.44526	4.79757	4.20615	3.87512	26.5004	2.39871
10xv3_5cellline	scPipe	5.53388	4.35201	4.19293	3.71709	22.9644	0.0529794
10xv3_5cellline	zUMIs	5.48292	4.8291	4.23608	3.93576	19.7471	1.33803
10xv3_pbmc10k	alevin	4.89926	3.21958	3.89812	2.90956	16.9181	0.536447
10xv3_pbmc10k	alevin-fry	4.91596	3.23426	3.8714	2.85065	17.4199	1.54214
10xv3_pbmc10k	Cell Ranger	4.87313	3.27898	3.867	2.87679	15.4208	0.83612
10xv3_pbmc10k	dropSeqPipe	4.88546	3.15137	3.87361	2.80414	17.96	0.571429
10xv3_pbmc10k	kallisto bustools	4.89507	3.25744	3.97118	2.97589	16.8618	1.56158
10xv3_pbmc10k	scPipe	4.99436	3.46285	3.94027	2.98677	14.3182	1.34168
10xv3_pbmc10k	zUMIs	5.01394	3.5244	4.01986	3.25018	10.4253	0.804862
10xv3_pbmc5k	alevin	4.66412	3.21643	3.83904	2.91751	18.0831	0.0457666
10xv3_pbmc5k	alevin-fry	4.66683	3.43473	3.79879	3.00945	17.8358	2.66236
10xv3_pbmc5k	Cell Ranger	4.65825	3.43996	3.79741	3.02938	15.2298	2.06981
10xv3_pbmc5k	dropSeqPipe	4.6483	3.48029	3.79955	3.08955	16.8906	0.424328
10xv3_pbmc5k	kallisto bustools	4.64899	3.45849	3.8912	3.14019	17.3678	2.72689
10xv3_pbmc5k	scPipe	4.78089	3.48144	3.86374	3.077	14.5891	0.0924784
10xv3_pbmc5k	zUMIs	4.83977	3.72949	3.96633	3.37621	10.7289	1.87793
plate_3cellline	celseq2	5.30342	3.52179	4.15682	3.24895	23.7482	1.60339
plate_3cellline	kallisto bustools	3.04883	0	2.87679	0	40	0
plate_3cellline	scPipe	5.21289	3.40518	4.10792	3.17026	24.9282	1.70509
plate_3cellline	scruff	5.23351	3.3681	4.10796	3.16997	21.7873	1.87081
plate_3cellline	zUMIs	5.26947	3.40483	4.0958	3.17696	25.7529	1.77286
plate_5cellline1	celseq2	5.04399	3.6114	4.1115	3.30899	29.1724	3.04955
plate_5cellline1	kallisto bustools	3.0306	1	2.83696	1	41.0768	0
plate_5cellline1	scPipe	5.06041	3.66219	4.07067	3.28285	33.5694	3.1847
plate_5cellline1	scruff	4.97304	3.63317	4.07078	3.31323	25.5958	2.67439
plate_5cellline1	zUMIs	5.0273	3.64895	4.08657	3.32243	31.4754	3.27662
plate_5cellline2	celseq2	5.03402	3.60788	4.08636	3.32035	25.7066	2.46237
plate_5cellline2	kallisto bustools	3.03583	1.11394	2.86451	1.11394	31.1111	0
plate_5cellline2	scPipe	4.99607	3.62356	4.04509	3.27508	28.0306	2.83942
plate_5cellline2	scruff	4.99283	3.58771	4.04497	3.27554	19.3523	2.75259
plate_5cellline2	zUMIs	5.03017	3.60681	4.04234	3.3019	26.5389	2.79755
plate_5cellline3	celseq2	4.77042	3.44576	4.00813	3.19285	28.3002	1.60849
plate_5cellline3	kallisto bustools	3.05576	1.51851	2.85003	1.4624	33.6538	0
plate_5cellline3	scPipe	4.75328	3.46746	3.97183	3.20737	28.9902	1.71005
plate_5cellline3	scruff	4.73619	3.44122	3.97197	3.2079	22.7435	1.76246
plate_5cellline3	zUMIs	4.7453	3.44855	3.969	3.19507	29.5472	1.76535
plate_RNAmix	celseq2	5.13252	3.94621	4.1121	3.5412	22.7638	7.90909
plate_RNAmix	kallisto bustools	2.88081	0	2.71181	0	42.1965	0
plate_RNAmix	scPipe	5.08096	3.94166	4.06963	3.52244	19.2389	8.26196
plate_RNAmix	scruff	5.07695	3.92932	4.06956	3.52297	18.9714	4.09385
plate_RNAmix	zUMIs	5.0928	3.9308	4.05812	3.49941	24.6754	8.70102
total_max	Max number of total counts per cell
total_min	Min number of total counts per cell
detect_max	Max number of detected genes per cell
detect_min	Min number of detected genes per cell
mt_max	Max percentage of mitochondrial genes per cell
mt_min	Min percentage of mitochondrial genes per cell
